# Supplementary material for: Pax6 Interactions with Chromatin and Identification of Its Novel Direct Target Genes in Lens and Forebrain
Source: PLoS One. 2013 Jan 14;8(1):e54507. doi: 10.1371/journal.pone.0054507 (PMC3544819; doi:10.1371/journal.pone.0054507)
Supplement: Table S1 — A compilation of genes occupied by Pax6 in chromatin prepared from β-cells, forebrain and lens. (XLS) [file pone.0054507.s005.xls]

## Sheet: Pax6_ChIPchip_Targets.xls
Gene	betaTC3	Cortex	P1lens	ChIP-seq May 2009
Rhbdd1	1	1	1	0610007C21Rik		1 -- hit
LOC665596	1	1	1	0610009B22Rik		0 -- not hit
Lsg1	1	1	1	1110001J03Rik
Cnga4	1	1	1	1110008J03Rik
Sec13	1	1	1	1110012J17Rik
Olfr805	1	1	1	1110032A03Rik
Trim24	1	1	1	1110034B05Rik
Lrrc32	1	1	1	1190005F20Rik
Crispld2	1	1	1	1200003I07Rik
Olfr921	1	1	1	1200016B10Rik
Txndc1	1	1	1	1500005I02Rik
2310061C15Rik	1	1	1	1600014C10Rik
Card9	1	1	1	1700003F12Rik
Dhx37	1	1	1	1700020C11Rik
Uros	1	1	1	1700022C21Rik
Gjb2	1	1	1	1810055G02Rik
D19Ertd737e	1	1	1	2010321M09Rik
Lrrc2	1	1	1	2210009G21Rik
Usp26	1	1	1	2210021J22Rik
Olfr1109	1	1	1	2310005N03Rik
4933434I06Rik	1	1	1	2310016E02Rik
Cct6b	1	1	1	2310021P13Rik
Rbmy1a1	1	1	1	2310033E01Rik
Helb	1	1	1	2310036O22Rik
Olfr1082	1	1	1	2310039H08Rik
Hook2	1	1	1	2400003C14Rik
3300001G02Rik	1	1	1	2410091C18Rik
Sfxn1	1	1	1	2610016C23Rik
Olfr1189	1	1	1	2610019A05Rik
Oas1a	1	1	1	2610044O15Rik
Uchl5	1	1	1	2610207I05Rik
Olfr1058	1	1	1	2700049P18Rik
Zfy1	1	1	1	2810012G03Rik
Timm50	1	1	1	2810408M09Rik
Trove2	1	1	1	2810426N06Rik
Lgals1	1	1	1	2810428I15Rik
Rffl	1	1	1	2900046G09Rik
Ifna6	1	1	1	2900092E17Rik
Il9r	1	1	1	3010026O09Rik
Brunol4	1	1	1	3110009E18Rik
Snca	1	1	1	4930404N11Rik
Ofd1	1	1	1	4931414P19Rik
Trappc2	1	1	1	4933407H18Rik
Olfr900	1	1	1	4933411G11Rik
2610002J02Rik	1	1	1	4933439F18Rik
1700072E05Rik	1	1	1	5830415F09Rik
Slamf6	1	1	1	6230427J02Rik
Olfr1107	1	1	1	6330548G22Rik
Gaa	1	1	1	6430706D22Rik
Oas1d	1	1	1	6720456H20Rik
Lpcat1	1	1	1	9430016H08Rik
Klrc2	1	1	1	9430023L20Rik
Lect2	1	1	1	9530077C05Rik
LOC665622	1	1	1	A730008H23Rik
4732418C07Rik	1	1	1	A930025D01Rik
Tceal6	1	1	1	A930041I02Rik
Cylc1	1	1	1	AA536717
Pip5kl1	1	1	1	Aacs
EG434727	1	1	1	Aasdh
Tbc1d9	1	1	1	Abca3
Mrgpre	1	1	1	Abhd2
Ccr10	1	1	1	Abhd8
Klhl1	1	1	1	Ablim1
Polr2k	1	1	1	Acad8
Nav1	1	1	1	Acbd4
Sra1	1	1	1	Acp2
Cenpn	1	1	1	Actb
Acin1	1	1	1	Adam5
Zfp60	1	1	1	Adamts6
4930432O21Rik	1	1	1	Adamtsl2
Olfr1126	1	1	1	Adk
Olfr578	1	1	1	Adnp
Pcnx	1	1	1	Adrm1
Gdi1	1	1	1	Agbl5
F2	1	1	1	Agpat5
Nedd1	1	1	1	Agrp
Hbb-bh1	1	1	1	Agxt2l2
Lrg1	1	1	1	Ahi1
Spag1	1	1	1	AI118078
Zfp711	1	1	1	Akap8
Tdgf1	1	1	1	Akt1s1
Rai1	1	1	1	Aktip
Pafah2	1	1	1	Aldh4a1
Olfr502	1	1	1	Aldoa
Cenpi	1	1	1	Alg2
2810432D09Rik	1	1	1	Aloxe3
Olfr143	1	1	1	Amacr
Tmprss4	1	1	1	Amdhd2
Cma2	1	1	1	Amotl2
Olfr1057	1	1	1	Anapc5
Adam9	1	1	1	Angptl6
Foxd4	1	1	1	Ankrd10
Hbxip	1	1	1	Ankrd13b
Eef2k	1	1	1	Ankrd37
Tusc2	1	1	1	Ankrd49
4632419K20Rik	1	1	1	Ankrd57
Thnsl1	1	1	1	Anln
Adprhl2	1	1	1	Ap3m1
Mmp11	1	1	1	Ap4m1
Ttc24	1	1	1	Arf4
Rbm12b	1	1	1	Arhgap21
Cdc2l5	1	1	1	Arhgap28
Chchd10	1	1	1	Arl2
Atpaf2	1	1	1	Armc6
Casp9	1	1	1	Armc7
Sh2d1b1	1	1	1	Arpc5
Ceacam2	1	1	1	Arrdc3
Hist3h2a	1	1	1	Asb6
Cap1	1	1	1	Ascc1
Olfr700	1	1	1	Asna1
C1d	1	1	1	Atf4
Otx2	1	1	1	Atf7
Dok1	1	1	1	Atf7ip
Lypla3	1	1	1	Atp5b
Mtch1	1	1	1	Atp5k
Ints2	1	1	1	Atp6v0d1
Iqgap3	1	1	1	Atp6v1e2
Ccdc88c	1	1	1	Atpaf2
Pigg	1	1	1	Aup1
Olfr251	1	1	1	Aurkb
Bcl2l2	1	1	1	AW548124
Gng2	1	1	1	B3galt4
Dpm2	1	1	1	B3gnt1
Socs1	1	1	1	B4galt1
Ddx3y	1	1	1	B930007M17Rik
Tcfcp2	1	1	1	Bahcc1
E030010A14Rik	1	1	1	Banp
Derl2	1	1	1	BC003993
Olfr701	1	1	1	BC008155
Kif7	1	1	1	BC017647
Zfp830	1	1	1	BC019943
Dnajc16	1	1	1	BC031181
Actr1b	1	1	1	BC031781
Cep290	1	1	0	BC048507
Ddx52	1	1	0	BC048943
Samd10	1	1	0	Bccip
Adal	1	1	0	Bcl2l11
Snapc3	1	1	0	Bcl2l13
Sult1a1	1	1	0	Bclaf1
Gbe1	1	1	0	Bdh1
Med23	1	1	0	Birc5
Hist1h1a	1	1	0	Bloc1s1
Stxbp5	1	1	0	Blzf1
Uts2d	1	1	0	Brd2
Cxcr6	1	1	0	Brms1
Olfr728	1	1	0	Brp44
8430427H17Rik	1	1	0	Brp44l
Adfp	1	1	0	Btbd9
Nol4	1	1	0	Bud31
Nt5dc2	1	1	0	Bxdc1
Bai2	1	1	0	C030006K11Rik
2310002L09Rik	1	1	0	C230021P08Rik
Tmem106c	1	1	0	C87436
Gpsm2	1	1	0	Cabin1
Rwdd2a	1	1	0	Cabp1
Hist1h4a	1	1	0	Calm1
Stx19	1	1	0	Calm2
D1Pas1	1	1	0	Caprin1
Pet112l	1	1	0	Catsper2
Psmc5	1	1	0	Cbll1
Nfkb2	1	1	0	Cbx3
Neil3	1	1	0	Cbx4
Serpina1d	1	1	0	Ccdc101
Kctd3	1	1	0	Ccdc115
Ctbp1	1	1	0	Ccdc130
Glra3	1	1	0	Ccdc151
Pabpc1	1	1	0	Ccdc45
Wbscr27	1	1	0	Ccdc47
BC065397	1	1	0	Ccdc87
Gm381	1	1	0	Ccdc97
Birc2	1	1	0	Ccnd1
Olfr772	1	1	0	Ccng2
Rpl36al	1	1	0	Ccnl1
Oxtr	1	1	0	Ccr10
Cldn12	1	1	0	Ccrk
Vmn2r58	1	1	0	Ccrn4l
Rdh14	1	1	0	Ccs
Hist1h3a	1	1	0	Cct6a
Rassf1	1	1	0	Cd164
Ptprq	1	1	0	Cd68
Rsbn1	1	1	0	Cdipt
Artn	1	1	0	Cdk2ap2
4921520G13Rik	1	1	0	Cdkn1c
Med21	1	1	0	Cebpz
Ttc21a	1	1	0	Cetn3
4930523C11Rik	1	1	0	Chchd5
Hist1h1b	1	1	0	Chchd8
4921530L21Rik	1	1	0	Cherp
L3mbtl3	1	1	0	Chmp2a
C430048L16Rik	1	1	0	Chordc1
Olfr197	1	1	0	Cited2
Zfp653	1	1	0	Ckap4
Gm606	1	1	0	Ckb
Saps3	1	1	0	Clcn3
Polr3f	1	1	0	Clcn4-2
Hmox2	1	1	0	Clpp
Col1a1	1	1	0	Clptm1
Cyp4f39	1	1	0	Cnbp
Sry	1	1	0	Cntnap1
Tmc7	1	1	0	Copb2
Pnlip	1	1	0	Cops8
Olfr291	1	1	0	Coq7
Fgb	1	1	0	Coro1c
Gorasp1	1	1	0	Cox19
Zfp804a	1	1	0	Cox5b
Ddn	1	1	0	Cox7a2
Gng5	1	1	0	Cryaa
Hist1h3i	1	1	0	Cryba1
Pus10	1	1	0	Cryba4
Bahcc1	1	1	0	Crybb1
Lrch4	1	1	0	Crybb2
A530088I07Rik	1	1	0	Crybb3
Olfr146	1	1	0	Cryga
Aggf1	1	1	0	Crygc
Trip4	1	1	0	Crygd
Olfr1110	1	1	0	Cryz
Ttrap	1	1	0	Cryzl1
Gpx7	1	1	0	Csde1
Klra9	1	1	0	Cse1l
Yipf5	1	1	0	Csnk1g2
Tmem67	1	1	0	Csrp2
Prpf6	1	1	0	Cstf2t
Fchsd1	1	1	0	Ctgf
Sardh	1	1	0	Ctnna3
Tasp1	1	1	0	Ctsa
Vps13c	1	1	0	Cul7
A4galt	1	1	0	Cxcr4
Kcnmb2	1	1	0	Cxxc4
Cst13	1	1	0	Cyb5d1
Tubb2c	1	1	0	D10Ertd641e
Ugt2b36	1	1	0	D10Jhu81e
Tcte2	1	1	0	D13Wsu177e
Oprd1	1	1	0	D230025D16Rik
Zfp282	1	1	0	D2hgdh
Tprkb	1	1	0	D330022A01Rik
Olfr1136	1	1	0	D4Wsu53e
C130079G13Rik	1	1	0	D630004A14Rik
Tm7sf3	1	1	0	D6Wsu116e
Arhgef16	1	1	0	Dap3
2310022M17Rik	1	1	0	Dapk3
Esr1	1	1	0	Dbi
AY026312	1	1	0	Dcps
Morf4l2	1	1	0	Dctn4
Olfr935	1	1	0	Ddah2
Them2	1	1	0	Ddit4
Cd163l1	1	1	0	Ddx17
Serpina6	1	1	0	Ddx41
Nedd9	1	1	0	Ddx42
Micall2	1	1	0	Ddx5
Cyp2d22	1	1	0	Ddx54
1110002B05Rik	1	1	0	Ddx56
Cxx1b	1	1	0	Dgke
Pou1f1	1	1	0	Dguok
Stoml2	1	1	0	Dhps
Tm2d2	1	1	0	Dhrs7
Slc6a17	1	1	0	Dhx29
Depdc1a	1	1	0	Dixdc1
Defb10	1	1	0	Dll1
Tpsb2	1	1	0	Dnajb9
Bud13	1	1	0	Dock4
Btf3	1	1	0	Dpf2
Eif3k	1	1	0	Dus1l
Rnase11	1	1	0	Dusp1
Olfr860	1	1	0	Dusp6
Med12	1	1	0	Dvl2
Cyp20a1	1	1	0	Dync2li1
Dnajc5	1	1	0	Eapp
Cetn3	1	1	0	Ecd
Snapc5	1	1	0	Eef1a1
Dis3l	1	1	0	Eef1b2
Chrnb2	1	1	0	Efna1
Slc9a9	1	1	0	EG328479
Olfr732	1	1	0	EG330503
Zwilch	1	1	0	EG621100
V1re8	1	1	0	EG633640
Rcn1	1	1	0	Eif2b4
Olfr1239	1	1	0	Eif2c3
Csnk1g1	1	1	0	Eif4a1
4930430A15Rik	1	1	0	Eif4a2
Epc2	1	1	0	Eif4g3
Armetl1	1	1	0	Eif5
1700019G17Rik	1	1	0	Elac2
Lsm5	1	1	0	Elf1
Cdc73	1	1	0	Enpep
Plrg1	1	1	0	Epm2aip1
Tas2r125	1	1	0	Eprs
Hspa14	1	1	0	Ergic2
Map4k1	1	1	0	Errfi1
Arl10	1	1	0	Fanci
Olfr357	1	1	0	Fasn
Psenen	1	1	0	Fau
2210010C04Rik	1	1	0	Fbxl19
Uroc1	1	1	0	Fbxo27
Cml1	1	1	0	Fbxw11
Efcab2	1	1	0	Fbxw17
Pigo	1	1	0	Fev
Pex13	1	1	0	Fgfr2
Mcrs1	1	1	0	Fis1
V1rd15	1	1	0	Frat1
Abca7	1	1	0	Fth1
Adam18	1	1	0	Ftsj2
Nkx3-1	1	1	0	Fyco1
Hsf1	1	1	0	Fzd7
Hist1h2bp	1	1	0	Gabpb2
Ryk	1	1	0	Gad2
Tmem30b	0	1	1	Ganc
Olfr1018	0	1	1	Gapdh
Med4	0	1	1	Gbl
Olfr1084	0	1	1	Gcm2
Rhox2g	0	1	1	Gdpd1
Oip5	0	1	1	Gfpt1
C030046E11Rik	0	1	1	Gga3
D430042O09Rik	0	1	1	Ggnbp2
Spag9	0	1	1	Gjd3
Rpl37	0	1	1	Gli1
Ermap	0	1	1	Glul
Apex1	0	1	1	Gm1040
Grem2	0	1	1	Gmeb2
Taf5l	0	1	1	Gnai3
Brd9	0	1	1	Gng5
Myo5a	0	1	1	Gng8
Gm216	0	1	1	Golga1
Ppp2ca	0	1	1	Golga7
Hlcs	0	1	1	Gpatch4
AW146299	0	1	1	Gpr108
Zbtb38	0	1	1	Gpr98
Zdhhc16	0	1	1	Gps2
Pon2	0	1	1	Gpx1
Grik1	0	1	1	Grcc10
Ran	0	1	1	Grpel1
Gck	0	1	1	Gsk3a
Zfp36l2	0	1	1	Gtf2a1
Ykt6	0	1	1	Gtf2ird2
EG330503	0	1	1	Gtpbp4
Bglap2	0	1	1	H2afx
Pmp22	0	1	1	H3f3b
2610028A01Rik	0	1	1	Haghl
E2f5	0	1	1	Hax1
Ext1	0	1	1	Hdac9
Klrk1	0	1	1	Hddc3
Ralyl	0	1	1	Hdhd3
Ghr	0	1	1	Hdlbp
Chrna2	0	1	1	Hes6
Olfr491	0	1	1	Hexim1
F730047E07Rik	0	1	1	Hif3a
Mug2	0	1	1	Higd2a
Nusap1	0	1	1	Hipk1
Cobra1	0	1	1	Hist1h1a
Klk1	0	1	1	Hist1h1c
Abca6	0	1	1	Hist1h1e
Sp4	0	1	1	Hist1h2af
Tas2r102	0	1	1	Hist1h2ai
Mus81	0	1	1	Hist1h2be
Olfr938	0	1	1	Hist1h2bl
1700018B08Rik	0	1	1	Hist1h3a
Chd2	0	1	1	Hist1h3h
Hist1h2ao	0	1	1	Hist1h4a
Mfsd3	0	1	1	Hist1h4f
Olfr659	0	1	1	Hist1h4h
1500019G21Rik	0	1	1	Hist2h2bb
Aldh1l2	0	1	1	Hist2h3b
Klk1b11	0	1	1	Hist2h3c1
Higd1c	0	1	1	Hist2h4
Gtf3c1	0	1	1	Hist4h4
Cyp27b1	0	1	1	Hmgn3
Cldn10	0	1	1	Hnrnpa2b1
S1pr4	0	1	1	Hnrnpab
Ccdc23	0	1	1	Hnrnph1
Agxt	0	1	1	Hnrnpm
Rhof	0	1	1	Hnrnpul1
Phactr4	0	1	1	Hnrnpul2
Frmd8	0	1	1	Hook2
Olfr39	0	1	1	Hsd17b7
Nr4a2	0	1	1	Hspa5
Guca1a	0	1	1	Htf9c
Rfx4	0	1	1	Htra2
Pyhin1	0	1	1	Htt
Zfp668	0	1	1	Hyal3
Gps1	0	1	1	Hyou1
Egfbp2	0	1	1	Id3
Amt	0	1	1	Ier5l
Mapt	0	1	1	Ifrd1
Fpr-rs6	0	1	1	Ift122
Bst1	0	1	1	Ighmbp2
Arl8a	0	1	1	Ilf2
Krt31	0	1	1	Immt
Hoxa13	0	1	1	Imp4
Mettl4	0	1	1	Impdh2
AA388235	0	1	1	Ing1
Pcdha3	0	1	1	Insig1
Khsrp	0	1	1	Ints4
1110007A13Rik	0	1	1	Iqgap2
Oxct2a	0	1	1	Irak2
Lyz1	0	1	1	Iscu
Padi6	0	1	1	Isy1
Rhox12	0	1	1	Itfg2
Gm94	0	1	1	Itsn1
Itch	0	1	1	Jmjd2b
Ppp2r2d	0	1	1	Jmjd3
Rtn1	0	1	1	Kat5
Pot1a	0	1	1	Kbtbd7
Stil	0	1	1	Kcnab2
Rpl10a	0	1	1	Kcne1
Spata22	0	1	1	Keap1
Tacc2	0	1	1	Kif21a
Muc5b	0	1	1	Klc2
Dnm3	0	1	1	Klf10
Irf9	0	1	1	Klhl28
Lrp12	0	1	1	Kpna1
Tnfsf15	0	1	1	Krt8
Mfhas1	0	1	1	Kti12
Ube1y1	0	1	1	Laptm4a
Erp27	0	1	1	Larp7
Defb8	0	1	1	Lasp1
Ldoc1	0	1	1	Leprot
2310076L09Rik	0	1	1	Lima1
Nup54	0	1	1	Limd2
BC060632	0	1	1	Limk1
A530064D06Rik	0	1	1	Lin7c
Ocm	0	1	1	Lmln
1110007C09Rik	0	1	1	Lnpep
Olfr1310	0	1	1	Lphn1
Olfr734	0	1	1	Lrpprc
Bat1a	0	1	1	Lrrc24
Centg2	0	1	1	Lrrc27
Rnf12	0	1	1	Lrrc61
Hnrpll	0	1	1	Lrrc8a
Pou4f1	0	1	1	Lrtm2
Appl1	0	1	1	Lsm14a
9230105E10Rik	0	1	1	Lsm4
Ece2	0	1	1	Lsmd1
Tbx6	0	1	1	Ltbp4
Rnase1	0	1	1	Lyrm2
Nphs1	0	1	1	Mab21l1
Morc2b	0	1	1	Maea
Tas2r124	0	1	1	Maf
Arid4b	0	1	1	Maf1
Nrl	0	1	1	Mafb
Neurog2	0	1	1	Man1b1
Pcbp1	0	1	1	Man2c1
Rgs13	0	1	1	Map3k12
Abl1	0	1	1	Map3k3
Traf6	0	1	1	Map3k7ip1
Duxbl	0	1	1	Mark3
Defcr23	0	1	1	Matr3
Rab3c	0	1	1	Mbd4
Cyp4f15	0	1	1	Mboat7
Kif21b	0	1	1	Mcm7
Tbc1d9b	0	1	1	Mcts2
Tmed2	0	1	1	Mdn1
S100a13	0	1	1	Me2
Cfl1	0	1	1	Med21
Ccdc13	0	1	1	Meis1
Serpinb9f	0	1	1	Metap1
M6prbp1	0	1	1	Mett10d
Olfr572	0	1	1	Mettl2
Kirrel2	0	1	1	Mettl9
Gale	0	1	1	Mfap2
Olfr1208	0	1	1	Mfap4
Mrpl41	0	1	1	Mfsd11
EG667977	0	1	1	Mfsd3
Aspa	0	1	1	Mgat3
Ankra2	0	1	1	Mip
Arhgef7	0	1	1	Mkks
Tmem49	0	1	1	Mlh1
Samd4	0	1	1	Mll1
Slc5a10	0	1	1	Mobkl1a
Nfat5	0	1	1	Mobkl3
A2bp1	0	1	1	Mon1b
6030443O07Rik	0	1	1	Morn4
Il22ra1	0	1	1	Mpdu1
EG434726	0	1	1	Mpnd
1700007K13Rik	0	1	1	Mras
B3galt2	0	1	1	Mre11a
Olfr672	0	1	1	Mrm1
Surf6	0	1	1	Mrpl20
2810408M09Rik	0	1	1	Mrpl21
Arpc5	0	1	1	Mrpl34
Efcab3	0	1	1	Mrpl44
Cldn8	0	1	1	Mrpl49
Olfr342	0	1	1	Mrps18b
Mobkl1b	0	1	1	Mrps24
Aox1	0	1	1	Mrps7
Olfr110	0	1	1	Mrps9
Rpl36a	0	1	1	Msh2
Mmp15	0	1	1	Mtf2
OTTMUSG00000002180	0	1	1	Mthfsd
Mtch2	0	1	1	Mxd3
Casp14	0	1	1	Mycn
Ccdc93	0	1	1	Myg1
Rnf2	0	1	1	Myh10
9630041N07Rik	0	1	1	Mynn
Uvrag	0	1	1	Myst1
Epb4.1l1	0	1	1	Myst4
Mapbpip	0	1	1	Nap1l4
Papd4	0	1	1	Narf
Dgkg	0	1	1	Nat10
Olfr1019	0	1	1	Nat6
Hdac8	0	1	1	Ncapd3
Olfr153	0	1	1	Ndufa13
Pou5f1	0	1	1	Ndufa4l2
Itgb2l	0	1	1	Ndufa7
Khdrbs2	0	1	1	Ndufb2
Pglyrp3	0	1	1	Ndufs1
Rage	0	1	1	Ndufs4
Lcn4	0	1	1	Ndufs7
Pou2f1	0	1	1	Nek8
Pacsin1	0	1	1	Neu3
Olfr1243	0	1	1	Neurl2
Gm648	0	1	1	Nfib
Il17rd	0	1	1	Ng23
Itfg3	0	1	1	Ngef
Spink5	0	1	1	Nif3l1
Krt34	0	1	1	Nit1
S100a1	0	1	1	Nit2
Olfr851	0	1	1	Nme1
Slc8a1	0	1	1	Nme7
4732415M23Rik	0	1	1	Nola1
Slc7a4	0	1	1	Nolc1
Cd164	0	1	1	Nphp4
Pcdhga10	0	1	1	Npm1
Krtap16-9	0	1	1	Npy5r
Mcf2l	0	1	1	Nrd1
F630110N24Rik	0	1	1	Nsfl1c
Eif4a2	0	1	1	Nucb2
Scn2a1	0	1	1	Nudt1
Clec1b	0	1	1	Nudt18
Plg	0	1	1	Nufip2
Cntnap1	0	1	1	Nutf2
Aldh1a2	0	1	1	Obfc2a
Atp4b	0	1	1	Ogdh
Ttc39a	0	1	1	Olfr1044
E130308A19Rik	0	1	1	Olfr223
Atp6v1g3	0	1	1	Olig2
5430437P03Rik	0	1	1	Orai3
Zfp652	0	1	1	OTTMUSG00000000426
Mgp	0	1	1	Oxa1l
Cog2	0	1	1	P4ha1
Ggps1	0	1	1	P4hb
Relt	0	1	1	Paip2
BC027344	0	1	1	Pank4
Ric8	0	1	1	Parp3
A430090E18Rik	0	1	1	Patz1
Dnajc6	0	1	1	Pax6
9930104L06Rik	0	1	1	Pcnt
Klk1b5	0	1	1	Pcyox1
Rpl11	0	1	1	Pdap1
Klra10	0	1	1	Pdia3
Slc25a45	0	1	1	Pdia5
Nfkbiz	0	1	1	Pdlim7
Cfd	0	1	1	Pdxp
Bbs1	0	1	1	Pfdn2
Mut	0	1	1	Pfkfb3
Arpc1a	0	1	1	Pgs1
1700061G19Rik	0	1	1	Phf12
Hist1h4m	0	1	1	Phf23
4931440F15Rik	0	1	1	Pias3
Mrps30	0	1	1	Pick1
Slco1a4	0	1	1	Pik3r1
Letmd1	0	1	1	Pik3r3
Klk1b16	0	1	1	Pkm2
Il3ra	0	1	1	Pkp4
Mtcp1	0	1	1	Plcd3
Slc35b1	0	1	1	Plekhb1
Pcdhb6	0	1	1	Plod3
Slc30a5	0	1	1	Plxdc2
Ube2e3	0	1	1	Pnpla2
Tsga10	0	1	1	Pola2
Rassf6	0	1	1	Poldip3
Bptf	0	1	1	Polg2
2300006N05Rik	0	1	1	Polr2a
Zfp646	0	1	1	Polr2i
EG434797	0	1	1	Polr3e
1110008P14Rik	0	1	1	Pop7
Pebp1	0	1	1	Ppia
Rab40b	0	1	1	Ppil3
Tbc1d17	0	1	1	Ppm1l
Bet1l	0	1	1	Ppp1r10
Psmc4	0	1	1	Ppp1r3c
Arhgap24	0	1	1	Ppp2r5a
Cd82	0	1	1	Ppp4c
Krtap16-1	0	1	1	Prkcbp1
Ttyh2	0	1	1	Prkcsh
EG434729	0	1	1	Prr12
Dusp23	0	1	1	Prr8
Gpd1	0	1	1	Prrt2
Afap1l2	0	1	1	Psen1
Ppp1cb	0	1	1	Psmb3
Ripk2	0	1	1	Psmc3
Setd2	0	1	1	Psph
Ccnd1	0	1	1	Ptbp1
V1re10	0	1	1	Ptma
6330416L07Rik	0	1	1	Ptms
3230401D17Rik	0	1	1	Ptpn6
AY761184	0	1	1	Ptprm
Ptp4a3	0	1	1	Pxt1
Gosr2	0	1	1	Pygo2
Rrp1	0	1	1	Rab11b
Defcr21	0	1	1	Rab6
Sirpa	0	1	1	Rad23b
Sgta	0	1	1	Ranbp1
Ifna1	0	1	1	Ranbp10
Pcdhga6	0	1	1	Rap1b
Krt77	0	1	1	Rap2a
BC061194	0	1	1	Rbak
Pcdhb19	0	1	1	Rbj
Olfr1151	0	1	1	Rbl1
Sema6b	0	1	1	Rbm15
Mmp9	0	1	1	Rbm25
Trim28	0	1	1	Rbm39
V1rg7	0	1	1	Rbm4b
Calm2	0	1	1	Rdh10
Actbl2	0	1	1	Rdm1
Tff1	0	1	1	Rexo4
Olfr968	0	1	1	Rgs16
Pnpla7	0	1	1	Rgs8
1600002H07Rik	0	1	1	Rhbdd1
Tgm6	0	1	1	Rimbp3
Chchd5	0	1	1	Rlbp1
C1ql3	0	1	1	Rnf32
Zfp691	0	1	1	Rnf34
Med18	0	1	1	Rnf4
Centd3	0	1	1	Rnf5
Fat2	0	1	1	Rnpepl1
Surf2	0	1	1	Rpl13
Alg5	0	1	1	Rpl18
Krt5	0	1	1	Rpl26
Nrp2	0	1	1	Rpl27
Olfr788	0	1	1	Rpl3
Pcdhgb8	0	1	1	Rpl36a
1700011F03Rik	0	1	1	Rpl7
Efnb2	0	1	1	Rpo1-1
Aldh1a1	0	1	1	Rps11
Cxx1c	0	1	1	Rps28
Hist1h3e	0	1	1	Rrp1
Tnfrsf23	0	1	1	Rrp9
Gtpbp6	0	1	1	Rrs1
Arfgap3	0	1	1	Sap130
Vps35	0	1	1	Saps3
Rpl7a	0	1	1	Sart3
Klf4	0	1	1	Scd2
Cep70	0	1	1	Sco2
Hrh3	0	1	1	Scrn1
Zfp280b	0	1	1	Sdccag1
Sema6d	0	1	1	Sdhd
Olfr724	0	1	1	Sec23ip
Nek1	0	1	1	Sec61a1
Rbm38	0	1	1	Sec61b
Il11ra1	0	1	1	Secisbp2
Smcr8	0	1	1	Sema4b
Ninj1	0	1	1	Sema4d
Golt1b	0	1	1	Senp1
Akt1s1	0	1	1	Sephs1
Acsbg2	0	1	1	2010-09-10
Klrc3	0	1	1	2010-09-02
Col4a6	0	1	1	Sertad1
Spata17	0	1	1	Set
Cnga2	0	1	1	Setd4
Olfr1090	0	1	1	Setd5
Pitrm1	0	1	1	Sf3a3
EG214321	0	1	1	Sf3b2
Blcap	0	1	1	Sfi1
Olfr951	0	1	1	Sfrs10
Pla2g4b	0	1	1	Sfrs14
Olfr206	0	1	1	Sfrs2
St6galnac5	0	1	1	Sfrs2ip
E430025E21Rik	0	1	1	Sfrs7
Ikzf4	0	1	1	Sgpl1
Scfd1	0	1	1	Sgsm2
Eif5b	0	1	1	Sharpin
Btk	0	1	1	Shoc2
Mcm5	0	1	1	Six3
Ypel3	0	1	1	Six6
BC022687	0	1	1	Skiv2l2
Pvrl3	0	1	1	Slc12a6
Kctd19	0	1	1	Slc16a13
Mllt3	0	1	1	Slc25a17
Olfr867	0	1	1	Slc25a28
Klk1b26	0	1	1	Slc25a4
Syt11	0	1	1	Slc2a1
Brsk1	0	1	1	Slc31a1
Ptrh2	0	1	1	Slc35c1
AK122209	0	1	1	Slc38a10
LOC433466	0	1	1	Slc38a8
Uhrf1bp1	0	1	1	Slc41a3
Sin3a	0	1	1	Slc5a5
Egln1	0	1	1	Slc5a6
Lancl2	0	1	1	Smarca2
Pdgfrb	0	1	1	Smarcb1
Epb4.1	0	1	1	Smcr7l
Pla2g5	0	1	1	Snx17
Prkch	0	1	1	Sod1
Gm853	0	1	1	Sp1
Tbl1xr1	0	1	1	Sp2
Trip13	0	1	1	Spag7
Slc22a8	0	1	1	Spata1
Ect2	0	1	1	Sphk2
Mrps2	0	1	1	Spred1
Top3a	0	1	1	Spsb4
Olfr1054	0	1	1	Srgap2
Rtn4	0	1	1	Stmn1
Olfr1417	0	1	1	Stoml2
Msgn1	0	1	1	Stub1
Zfp146	0	1	1	Suv420h1
Sfrs3	0	1	1	Suv420h2
9030607L17Rik	0	1	1	Syncrip
Bcl2	0	1	1	Tacc3
Sycp1	0	1	1	Taf10
Trp53rk	0	1	1	Taf12
Olfr1120	0	1	1	Tarbp2
Hells	0	1	1	Tars
Chsy3	0	1	1	Tbc1d17
Loxl3	0	1	1	Tbc1d9b
Olfr135	0	1	1	Tbcb
Utx	0	1	1	Tbcc
Duox2	0	1	1	Tbkbp1
Duoxa2	0	1	1	Tbl1x
Uaca	0	1	1	Tbrg4
Narfl	0	1	1	Tcfe2a
Tmie	0	1	1	Terf1
Col4a3bp	0	1	1	Tfrc
6720456H20Rik	0	1	1	Tgs1
Nqo1	0	1	1	Thoc1
Hyal6	0	1	1	Thyn1
Scrn2	0	1	1	Tia1
Casc4	0	1	1	Timm13
Ap1g1	0	1	1	Timm22
Bglap1	0	1	1	Timm8b
Cacna1a	0	1	1	Tlcd1
Pcdha4	0	1	1	Tle4
Papd1	0	1	1	Tmed4
Hist1h2ba	0	1	1	Tmem107
Ercc8	0	1	1	Tmem129
Mlph	0	1	1	Tmem167b
Rfng	0	1	1	Tmem68
Gzmm	0	1	1	Tmem87a
Pcdhga12	0	1	1	Tmem88
Slitrk3	0	1	1	Tmtc2
Cxcr5	0	1	1	Tnip2
Zfp758	0	1	1	Tnrc18
St8sia1	0	1	1	Tnrc6c
Jag2	0	1	1	Tom1
Ngb	0	1	1	Top3b
Casq1	0	1	1	Topors
Hs6st2	0	1	1	Trap1
Lhx6	0	1	1	Trib1
2610002M06Rik	0	1	1	Trib3
Atg4d	0	1	1	Trim17
Pcdhb20	0	1	1	Trim35
Ankrd6	0	1	1	Trim41
Psd2	0	1	1	Trim8
Agmat	0	1	1	Trip10
Ubl4	0	1	1	Tsen34
Hnmt	0	1	1	Tshz2
Tas2r117	0	1	1	Tsnaxip1
Tmprss2	0	1	1	Tsr1
Kazald1	0	1	1	Tssc4
Pik3r6	0	1	1	Tssk6
Psme2	0	1	1	Ttc1
Sdk2	0	1	1	Ttc9c
Rhoh	0	1	1	Ttll12
Shc1	0	1	1	Ttpal
Med22	0	1	1	Tuba1a
Pcdhgb7	0	1	1	Tuba1b
Rhoc	0	1	1	Tubb2c
Usp49	0	1	1	Tubb5
Olfr1020	0	1	1	Tubgcp2
8430410K20Rik	0	1	1	Tusc2
Klk6	0	1	1	Tyw3
Zfp422	0	1	1	Ubap2
Pop4	0	1	1	Ubb
Map2k3	0	1	1	Ubc
Sh3tc2	0	1	1	Ube2i
Nsmce2	0	1	1	Ube2j2
Spdyb	0	1	1	Ufsp1
Ndufs8	0	1	1	Unk
2500003M10Rik	0	1	1	Upf3a
Rag1	0	1	1	Uros
Trim12	0	1	1	Usp52
Flad1	0	1	1	Usp8
Gdap1l1	0	1	1	Uspl1
Slc9a3r1	0	1	1	Utp11l
Eme1	0	1	1	Vapa
Cdca8	0	1	1	Vpreb1
Tmem37	0	1	1	Vps16
Qrich2	0	1	1	Vps26b
Muc5ac	0	1	1	Vps33a
Olfr320	0	1	1	Vrk3
Olfr586	0	1	1	Vti1a
Zfp14	0	1	1	Wbp4
Taar8c	0	1	1	Wdr36
Card10	0	1	1	Wdr45l
Kcnrg	0	1	1	Wfikkn2
Cd200r4	0	1	1	Whsc2
Serpina3b	0	1	1	Wipi2
Txk	0	1	1	Wwox
Rps9	0	1	1	Xrcc1
Agtr1a	0	1	1	Yif1a
Olfr1061	0	1	1	Yipf3
Epas1	0	1	1	Ypel4
Olfr1015	0	1	1	Ywhaq
Mobkl2a	0	1	1	Zbtb37
Ushbp1	0	1	1	Zbtb45
Wnt10a	0	1	1	Zbtb6
Pbld	0	1	1	Zc3h4
Lsm11	0	1	1	Zc3h6
Myo1e	0	1	1	Zdhhc4
P2rx5	0	1	1	Zdhhc6
Brcc3	0	1	1	Zfp143
Grhl3	0	1	1	Zfp146
Serpinb2	0	1	1	Zfp219
Ppp1r3f	0	1	1	Zfp238
Lactb	0	1	1	Zfp277
B230312A22Rik	0	1	1	Zfp286
Nuf2	0	1	1	Zfp294
Dnmt3a	0	1	1	Zfp295
Pmepa1	0	1	1	Zfp335
Sco2	0	1	1	Zfp397
Olfr1284	0	1	1	Zfp408
Sec23ip	0	1	1	Zfp473
Vps28	1	0	1	Zfp532
Arrdc4	1	0	1	Zfp566
Snip1	1	0	1	Zfp593
Olfr799	1	0	1	Zfp60
Sspn	1	0	1	Zfp608
Usp2	1	0	1	Zfp64
Slc15a1	1	0	1	Zfp672
Slc47a1	1	0	1	Zfp827
Cdc45l	1	0	1	Zfyve16
Khdrbs3	1	0	1	Zfyve20
Crtac1	1	0	1	Zhx2
Olfr689	1	0	1	Zkscan17
AI662250	1	0	1	Zmiz1
Il1f10	1	0	1	Znhit1
Sgk3	1	0	1	Znhit6
Cope	1	0	1	Znrd1
Fbxo4	1	0	1	Zswim1
Ints1	1	0	1
Zdhhc9	1	0	1
Thoc7	1	0	1
Pik3r1	1	0	1
2610021K21Rik	1	0	1
Mff	1	0	1
Fkbp8	1	0	1
Ifna5	1	0	1
Tor1aip1	1	0	1
Mbip	1	0	1
Rhbdd2	1	0	1
Bub3	1	0	1
Rbbp7	1	0	1
Adprh	1	0	1
Magee2	1	0	1
Cd80	1	0	1
Tas2r130	1	0	1
Dck	1	0	1
Picalm	1	0	1
Olfr133	1	0	1
Kif1b	1	0	1
Crtc2	1	0	1
Tmem134	1	0	1
Utf1	1	0	1
Slc25a3	1	0	1
Ncoa2	1	0	1
Capn2	1	0	1
Olfr1148	1	0	1
Nol5a	1	0	1
Tha1	1	0	1
Wdr4	1	0	1
Nudcd1	1	0	1
Ulk1	1	0	1
Dnali1	1	0	1
Ufd1l	1	0	1
Nmnat3	1	0	1
Hist2h4	1	0	1
AK122525	1	0	1
BC031353	1	0	1
Cebpe	1	0	1
Rpl39	1	0	1
Olfr1195	1	0	1
Lgmn	1	0	1
Th1l	1	0	1
Olfr811	1	0	1
3110057O12Rik	1	0	1
Xbp1	1	0	1
Ccni	1	0	1
Synj2	1	0	1
1700009P17Rik	1	0	1
Dkc1	1	0	1
P4hb	1	0	1
Gm50	1	0	1
Mrm1	1	0	1
Dyx1c1	1	0	1
Mbnl3	1	0	1
Znrf4	1	0	1
Olfr244	1	0	1
Fbxl14	1	0	1
Edem2	1	0	1
Bcl10	1	0	1
Brf1	1	0	1
A630005I04Rik	1	0	1
Ikzf2	1	0	1
3110043O21Rik	1	0	1
Tmem103	1	0	1
Fancb	1	0	1
Klhl15	1	0	1
EG436003	1	0	1
Papolg	1	0	1
Ccdc6	1	0	1
Armcx6	1	0	1
Nxph1	1	0	1
Pnpo	1	0	1
Fhod1	1	0	1
Olfr835	1	0	1
Sstr1	1	0	1
Olfr1340	1	0	1
Tnfrsf21	1	0	1
1110018M03Rik	1	0	1
2700038C09Rik	1	0	1
Cyp2j9	1	0	1
Hist1h2bc	1	0	1
OTTMUSG00000017677	1	0	1
Slc25a29	1	0	1
Doc2a	1	0	1
Fos	1	0	1
Olfr569	1	0	1
Col12a1	1	0	1
Ergic2	1	0	1
Sash1	1	0	1
Mtmr9	1	0	1
Herc4	1	0	1
Aplp2	1	0	1
Pdk2	1	0	1
Ppfia2	1	0	1
Id2	1	0	1
Ubc	1	0	1
Arpc3	1	0	1
Dlgap2	1	0	1
Slc9a5	1	0	1
Reep2	1	0	1
Ggnbp2	1	0	1
Rab18	1	0	1
Ccnt1	1	0	1
Tmem157	1	0	1
Trim59	1	0	1
C2	1	0	1
Hist1h2ac	1	0	1
Slc5a6	1	0	1
Slc2a3	1	0	1
Rbm26	1	0	1
A830006F12Rik	1	0	1
Pak1ip1	1	0	1
Smc2	1	0	1
Pax6	1	0	1
Ddx49	1	0	1
0610007C21Rik	1	0	1
Epc1	1	0	1
Stard8	1	0	1
Mettl5	1	0	1
4833427G06Rik	1	0	1
Xlr5a	1	0	1
Ankrd40	1	0	1
Slco3a1	1	0	1
Accs	1	0	1
Rab5c	1	0	1
Trex2	1	0	1
D14Abb1e	1	0	1
C130022K22Rik	1	0	1
Commd1	1	0	1
Tmem167b	1	0	1
Spin1	1	0	1
Trpm2	1	0	1
Gstm1	1	0	1
Isl1	1	0	1
Ate1	1	0	1
Glg1	1	0	1
Tmem107	1	0	1
Wdr13	1	0	1
Mbtps2	1	0	1
Ifrg15	1	0	1
Atp5f1	1	0	1
Vamp4	1	0	1
Hist3h2bb	1	0	1
Gpr107	1	0	1
Olfr624	1	0	1
Ptprcap	1	0	1
Bcar3	1	0	1
1110001J03Rik	1	0	1
Dci	1	0	1
Armcx3	1	0	1
Rxra	1	0	1
Tbrg4	1	0	1
Rbed1	1	0	1
C2cd3	1	0	1
Gfap	1	0	1
Arid5b	1	0	1
Fnbp1	1	0	1
H47	1	0	1
Mme	1	0	1
Mlxip	1	0	1
Klhl7	1	0	1
Crip1	1	0	1
Sergef	1	0	0
Eif2b2	1	0	0
Olfr955	1	0	0
Lrig2	1	0	0
Ppia	1	0	0
Lnx2	1	0	0
Lmbr1l	1	0	0
Myo7b	1	0	0
Setdb2	1	0	0
Rab9b	1	0	0
Bbx	1	0	0
Cd22	1	0	0
Bdkrb1	1	0	0
Dock11	1	0	0
Lrrc67	1	0	0
Narg1	1	0	0
Nola3	1	0	0
Moap1	1	0	0
Phospho1	1	0	0
Larp7	1	0	0
Hs3st1	1	0	0
Ptprs	1	0	0
Zfp46	1	0	0
C1qbp	1	0	0
Lrrc46	1	0	0
1190002N15Rik	1	0	0
Kera	1	0	0
D11Wsu47e	1	0	0
Cab39l	1	0	0
Mrpl1	1	0	0
4930488E11Rik	1	0	0
5430433E21Rik	1	0	0
Ankrd49	1	0	0
Cep63	1	0	0
Zfp326	1	0	0
Atrn	1	0	0
Kcne4	1	0	0
Igfbp4	1	0	0
Lemd3	1	0	0
Edem1	1	0	0
Herpud2	1	0	0
Slc5a8	1	0	0
Spink10	1	0	0
Orc5l	1	0	0
Lins2	1	0	0
Rpusd4	1	0	0
Mrps27	1	0	0
Tmem192	1	0	0
Tmem106a	1	0	0
Syt17	1	0	0
Trappc2l	1	0	0
Mtmr3	1	0	0
Xirp1	1	0	0
Fem1c	1	0	0
Txndc15	1	0	0
Pbk	1	0	0
Cyp2t4	1	0	0
Tnp2	1	0	0
Cacna2d3	1	0	0
Creb3l2	1	0	0
Opcml	1	0	0
Hist1h2ae	1	0	0
Sat1	1	0	0
Zfp386	1	0	0
Hist1h2an	1	0	0
Ndn	1	0	0
Aox3	1	0	0
Tbc1d22a	1	0	0
Xlr	1	0	0
Zfp467	1	0	0
Apoa1bp	1	0	0
Rabgap1	1	0	0
Mthfd1	1	0	0
Pank1	1	0	0
Fbln5	1	0	0
Mia2	1	0	0
Slc28a3	1	0	0
Traf7	1	0	0
Ik	1	0	0
Mxd1	1	0	0
Olfr352	1	0	0
Cort	1	0	0
1810055E12Rik	1	0	0
Glra2	1	0	0
Cyfip2	1	0	0
Clic3	1	0	0
Abi3bp	1	0	0
Crtc3	1	0	0
2310021P13Rik	1	0	0
Galc	1	0	0
Zfp192	1	0	0
Osbpl7	1	0	0
Emilin2	1	0	0
Med25	1	0	0
Scn2b	1	0	0
Clpx	1	0	0
Ddx25	1	0	0
Efna5	1	0	0
Ryr2	1	0	0
3300001P08Rik	1	0	0
Lrrc40	1	0	0
Olfr1032	1	0	0
Slc12a6	1	0	0
Olfr1215	1	0	0
5830433M19Rik	1	0	0
2610024G14Rik	1	0	0
Ttl	1	0	0
Ammecr1l	1	0	0
Ccdc131	1	0	0
OTTMUSG00000012631	1	0	0
Midn	1	0	0
Ensa	1	0	0
OTTMUSG00000000426	1	0	0
Trim44	1	0	0
Slc26a2	1	0	0
Zfp202	1	0	0
Zdhhc20	1	0	0
Gpr65	1	0	0
Stfa2l1	1	0	0
V1re2	1	0	0
4833426J09Rik	1	0	0
2310014L17Rik	1	0	0
Hhat	1	0	0
Tmem143	1	0	0
Rsrc2	1	0	0
Secisbp2	1	0	0
Rfx2	1	0	0
Cacna1c	1	0	0
Toe1	1	0	0
Olfr199	1	0	0
Ankmy2	1	0	0
Paics	1	0	0
Ankle2	1	0	0
Prdx3	1	0	0
Zfp768	1	0	0
Olfr1499	1	0	0
Sp6	1	0	0
Vmn2r69	1	0	0
Adat1	1	0	0
Gpr119	1	0	0
Mlh3	1	0	0
Xrcc4	1	0	0
Dicer1	1	0	0
Cdkn2a	1	0	0
Hmg20a	1	0	0
Dbpht2	1	0	0
Pdia4	1	0	0
Pprc1	1	0	0
Olfr1245	1	0	0
Ift172	1	0	0
Gtpbp2	1	0	0
Elmod1	1	0	0
Olfr702	1	0	0
Atp5g1	1	0	0
1110034B05Rik	1	0	0
Dbnl	1	0	0
Cyb5r4	1	0	0
Btn2a2	1	0	0
Mafb	1	0	0
Irgq	1	0	0
Ghdc	1	0	0
Ankrd5	1	0	0
Zfp318	1	0	0
Tsku	1	0	0
Wbp2	1	0	0
Col3a1	1	0	0
Negr1	1	0	0
Tpbg	1	0	0
Chrna1	1	0	0
Itpka	1	0	0
Tanc1	1	0	0
Lamp3	1	0	0
Eid3	1	0	0
Sec23a	1	0	0
Olfr1040	1	0	0
Tax1bp1	1	0	0
Npas2	1	0	0
Slc26a3	1	0	0
6330407J23Rik	1	0	0
Ccr1	1	0	0
LOC547349	1	0	0
Acaca	1	0	0
Kif5a	1	0	0
Ptpn1	1	0	0
Cdc42	1	0	0
Cyp24a1	1	0	0
Gnl3l	1	0	0
Olfr745	1	0	0
Fanci	1	0	0
Nalcn	1	0	0
Olfr382	1	0	0
Ccdc125	1	0	0
Pcdha6	1	0	0
Pde8b	1	0	0
Ugt1a7c	1	0	0
Cit	1	0	0
Mis12	1	0	0
Chrm5	1	0	0
Sdhb	1	0	0
Adam28	1	0	0
Slc13a5	1	0	0
Pde10a	1	0	0
Ssbp3	1	0	0
Afm	1	0	0
Abhd1	1	0	0
Tmem162	1	0	0
Slc16a13	1	0	0
Prr8	1	0	0
Ttc32	1	0	0
Olfr974	1	0	0
Olfr498	1	0	0
1810019J16Rik	1	0	0
Psmc2	1	0	0
Atxn10	1	0	0
Ccdc120	1	0	0
Taar2	1	0	0
Ctsh	1	0	0
Cdadc1	1	0	0
Vill	1	0	0
Atp9a	1	0	0
Gle1	1	0	0
Mcl1	1	0	0
Ufsp1	1	0	0
Spata4	1	0	0
Ptcd3	1	0	0
Phf5a	1	0	0
H2-Ke2	1	0	0
Olfr870	1	0	0
Selm	1	0	0
Sfrs6	1	0	0
1300017J02Rik	1	0	0
Dusp10	1	0	0
Dpagt1	1	0	0
Fgf1	1	0	0
Hyou1	1	0	0
Taldo1	1	0	0
Ihpk2	1	0	0
Pam	1	0	0
Slc22a3	1	0	0
Actr10	1	0	0
Hmx2	1	0	0
Ccdc142	1	0	0
Ache	1	0	0
Nell1	1	0	0
Dpp9	1	0	0
Adprhl1	1	0	0
Pnrc2	1	0	0
Cpne9	1	0	0
Pib5pa	1	0	0
H2-D1	1	0	0
Rasl12	1	0	0
Olfr132	1	0	0
Irf1	1	0	0
Olfr1100	1	0	0
Tmem70	1	0	0
Rnase4	1	0	0
BC030183	1	0	0
Ndst2	1	0	0
Ttc35	1	0	0
Olfr485	1	0	0
0910001L09Rik	1	0	0
2010317E24Rik	1	0	0
Serinc4	1	0	0
Olfr1230	1	0	0
0610011F06Rik	1	0	0
Ccdc46	1	0	0
Rpp21	1	0	0
Neo1	1	0	0
Mesdc1	1	0	0
Btbd1	1	0	0
Zfp292	1	0	0
Pcdha7	1	0	0
Golga4	1	0	0
Serac1	1	0	0
Morn3	1	0	0
Elac2	1	0	0
Urm1	1	0	0
Cd36	1	0	0
V1rc29	1	0	0
Cpa5	1	0	0
Wdfy3	1	0	0
Pram1	1	0	0
Chchd4	1	0	0
Olfr149	1	0	0
Pter	1	0	0
Erc1	1	0	0
Rgs7	1	0	0
Wnt6	1	0	0
Rps23	1	0	0
Zfp553	1	0	0
Mina	1	0	0
Kntc1	1	0	0
Mutyh	1	0	0
Stx17	1	0	0
Rai2	1	0	0
Cask	1	0	0
Zadh2	1	0	0
Cln5	1	0	0
Bpnt1	1	0	0
Tsc22d1	1	0	0
Mprip	1	0	0
Galnt13	1	0	0
Pcdh10	1	0	0
Dguok	1	0	0
Mlh1	1	0	0
Set	1	0	0
Sf4	1	0	0
1810010M01Rik	1	0	0
Mrpl15	1	0	0
Tsr1	1	0	0
Pak7	1	0	0
Galns	1	0	0
Clpp	1	0	0
Eaf2	1	0	0
Ascl3	1	0	0
Ift122	1	0	0
Pear1	1	0	0
Tmod2	1	0	0
Tmem60	1	0	0
1110020C03Rik	1	0	0
Cacnb1	1	0	0
Hadha	1	0	0
Pole2	1	0	0
Tceb1	1	0	0
Mcpt8	1	0	0
Olfr620	1	0	0
Olfr555	1	0	0
Ifngr1	1	0	0
Mtrf1l	1	0	0
Hes5	1	0	0
Clasp2	1	0	0
Zgpat	1	0	0
Btbd6	1	0	0
Slc26a1	1	0	0
Usp44	1	0	0
Ptcd2	1	0	0
5730536A07Rik	1	0	0
B230208H17Rik	1	0	0
Ccdc22	1	0	0
Slco5a1	1	0	0
Kcnc2	1	0	0
Rhox2f	1	0	0
Prkacb	1	0	0
1200003I07Rik	1	0	0
Tmem136	1	0	0
AU015228	1	0	0
Alkbh7	1	0	0
Snx19	1	0	0
Gngt1	1	0	0
Lrsam1	1	0	0
Ugt1a6b	1	0	0
Olfr1302	1	0	0
Celsr1	1	0	0
Zfp459	1	0	0
Zfp353	1	0	0
Anapc13	1	0	0
Ehd4	1	0	0
Akr1c19	1	0	0
Jmjd1a	1	0	0
Olfr810	1	0	0
Sh2d3c	1	0	0
Pgpep1	1	0	0
Olfr593	1	0	0
Vrk1	1	0	0
3110050N22Rik	1	0	0
H2-Aa	1	0	0
Tesk2	1	0	0
Prok2	1	0	0
3110003A22Rik	1	0	0
Bzw2	1	0	0
Prpmp5	1	0	0
Inpp4b	1	0	0
Olfr906	1	0	0
Phtf2	1	0	0
Klrc1	1	0	0
Rint1	1	0	0
Hist2h3b	1	0	0
Traf3ip2	1	0	0
Olfr319	1	0	0
Ppme1	1	0	0
Dnajb6	1	0	0
Rcor1	1	0	0
Olfr960	1	0	0
Olfr509	1	0	0
Cck	1	0	0
Tmem43	1	0	0
Anp32a	1	0	0
Mphosph6	1	0	0
Coq9	1	0	0
Enc1	1	0	0
Nsmaf	1	0	0
Acp5	1	0	0
Ghrh	1	0	0
Ifrd1	1	0	0
Abcc6	1	0	0
Polr2b	1	0	0
Fbxo31	1	0	0
Ap1b1	1	0	0
Rpl19	1	0	0
Rif1	1	0	0
Zfyve26	1	0	0
Scd2	1	0	0
Dfna5h	1	0	0
ENSMUSG00000058357	1	0	0
Pigb	1	0	0
Zfp248	1	0	0
Arih1	1	0	0
OTTMUSG00000022083	1	0	0
Setd3	1	0	0
Pank4	1	0	0
Srl	1	0	0
Hist1h2ak	1	0	0
Olfr1309	1	0	0
Klhl21	1	0	0
Atp5d	1	0	0
Idh3g	1	0	0
Map1lc3b	1	0	0
Rev3l	1	0	0
Kcnj14	1	0	0
Tas2r139	1	0	0
Ldhb	1	0	0
Det1	1	0	0
Csf3	1	0	0
Gatad1	1	0	0
Akap8	1	0	0
Lpin3	1	0	0
Mnt	1	0	0
Mapk1ip1l	1	0	0
Sigirr	1	0	0
Neurod1	1	0	0
Poldip3	1	0	0
Slc9a2	1	0	0
2610027C15Rik	1	0	0
Gab1	1	0	0
BC049807	1	0	0
Kif3c	1	0	0
Dpm1	1	0	0
Nut	1	0	0
Zic1	1	0	0
BC050078	1	0	0
Tmem166	1	0	0
Evpl	1	0	0
Atic	1	0	0
Prdm1	1	0	0
Eif4g2	1	0	0
Rad51l1	1	0	0
Tg	1	0	0
Dusp22	1	0	0
Necab3	1	0	0
Piwil4	1	0	0
Oas1e	1	0	0
Flrt2	1	0	0
Nfia	1	0	0
Pip5k1a	1	0	0
Ptplad1	1	0	0
AU018778	1	0	0
Hcfc2	1	0	0
Dctn2	1	0	0
Sfrs11	1	0	0
Rhox2b	1	0	0
Sft2d1	1	0	0
Mknk2	1	0	0
Rps14	1	0	0
Gnb1l	1	0	0
Pop7	1	0	0
Hist2h2bb	1	0	0
Phactr1	1	0	0
Sh3rf2	1	0	0
Tpk1	1	0	0
Cryba2	1	0	0
Tm2d3	1	0	0
Drd4	1	0	0
Pdlim5	1	0	0
Psmb8	1	0	0
Ndufa2	1	0	0
Nedd4l	1	0	0
Vps72	1	0	0
Olfr973	1	0	0
Slc12a8	1	0	0
Tsg101	1	0	0
Grm1	1	0	0
Erich1	1	0	0
Usp21	1	0	0
V1rc19	1	0	0
Heg1	1	0	0
Cacna1f	1	0	0
Slc2a13	1	0	0
C1galt1	1	0	0
2310003F16Rik	1	0	0
Syngr2	1	0	0
3110001I20Rik	1	0	0
Tspan2	1	0	0
Amot	1	0	0
Rpl13	1	0	0
Glt8d2	1	0	0
Chga	1	0	0
Cep152	1	0	0
Hnrnpa3	1	0	0
Capg	1	0	0
Clns1a	1	0	0
Rpo1-3	1	0	0
Mc2r	1	0	0
Depdc1b	1	0	0
Olfr630	1	0	0
Pigc	1	0	0
Ormdl2	1	0	0
Guca2b	1	0	0
9430016H08Rik	1	0	0
Tead2	1	0	0
Tas2r120	1	0	0
Optc	1	0	0
Slitrk6	1	0	0
4930402H24Rik	1	0	0
Rhoj	1	0	0
Cyp46a1	1	0	0
Ccnk	1	0	0
Rnf113a2	1	0	0
Nkx2-2	1	0	0
1810035L17Rik	1	0	0
Podxl	1	0	0
Arfrp1	1	0	0
Dtx1	1	0	0
Slfn9	1	0	0
BC050210	1	0	0
Eno3	1	0	0
Fermt2	1	0	0
Pus7	1	0	0
BC049715	1	0	0
Lrrn1	1	0	0
Abcc10	1	0	0
Smarca5	1	0	0
Psmd14	1	0	0
Grb2	1	0	0
Psg16	1	0	0
Dkkl1	1	0	0
Ube3b	1	0	0
Lrrtm1	1	0	0
Iapp	1	0	0
Bcl2a1b	1	0	0
Rae1	1	0	0
Tshz1	1	0	0
Hspa9	1	0	0
Ipo4	1	0	0
Cnnm1	1	0	0
Eif1ay	1	0	0
Lifr	1	0	0
Olfr985	1	0	0
Cacnb2	1	0	0
Mesdc2	1	0	0
1700029I15Rik	1	0	0
Tectb	1	0	0
Msra	1	0	0
Hmox1	1	0	0
Vmn2r72	1	0	0
A630077B13Rik	1	0	0
Tdo2	1	0	0
Dos	1	0	0
Mrps35	1	0	0
Sgsm2	1	0	0
Kcnb2	1	0	0
Ankrd16	1	0	0
Tc2n	1	0	0
Adam6	1	0	0
Olfr1270	1	0	0
Tpst2	1	0	0
D930001I22Rik	1	0	0
Dnmt3l	1	0	0
Pdc	1	0	0
Fbxo38	1	0	0
Abcb1b	1	0	0
Pigyl	1	0	0
Smad1	1	0	0
Creg2	1	0	0
2010204N08Rik	1	0	0
Hnrpdl	1	0	0
Tmem30a	1	0	0
Cltc	1	0	0
Phkg2	1	0	0
1810043G02Rik	1	0	0
Cstf3	1	0	0
Olfr310	1	0	0
Zmym1	1	0	0
Rbm39	1	0	0
D230025D16Rik	1	0	0
4933404M19Rik	1	0	0
Lsr	1	0	0
Rab27a	1	0	0
Cdc42ep1	1	0	0
Spata1	1	0	0
Cdkn1a	1	0	0
Gnpnat1	1	0	0
Arf1	1	0	0
Zfhx4	1	0	0
Epm2aip1	1	0	0
G0s2	1	0	0
E230019M04Rik	1	0	0
Slc25a11	1	0	0
Caskin1	1	0	0
C2cd2l	1	0	0
Insig2	1	0	0
Ubr7	1	0	0
Zbtb26	1	0	0
Parp6	1	0	0
Mre11a	1	0	0
1700018L24Rik	1	0	0
Clcn5	1	0	0
4833436C18Rik	1	0	0
Keg1	1	0	0
Rpo1-4	1	0	0
Cxxc4	1	0	0
D11Wsu99e	1	0	0
Gpr19	1	0	0
V1rg1	1	0	0
Hist1h2ad	1	0	0
Rabl4	1	0	0
Fes	1	0	0
Aurkaip1	1	0	0
Frag1	1	0	0
Ttc8	1	0	0
Cxcl2	1	0	0
Mfsd11	1	0	0
Olfr828	1	0	0
Gnai3	1	0	0
Ffar2	1	0	0
Ccdc132	1	0	0
Nfe2l1	1	0	0
Hist1h3d	1	0	0
Olfr909	1	0	0
Wdr77	1	0	0
Cobl	1	0	0
Ints3	1	0	0
Eif4b	1	0	0
Tbx22	1	0	0
Trpv4	1	0	0
Kif16b	1	0	0
Speg	1	0	0
Insig1	1	0	0
Sass6	1	0	0
1110058L19Rik	1	0	0
Limk2	1	0	0
Spg7	1	0	0
Kcng3	1	0	0
Csgalnact2	1	0	0
Bivm	1	0	0
Plek2	1	0	0
Ang	1	0	0
Cyyr1	1	0	0
Snx1	1	0	0
Hsd17b7	1	0	0
Olfr194	1	0	0
Olfr472	1	0	0
Spcs2	1	0	0
Psmd1	1	0	0
Gm1123	1	0	0
Hist2h3c1	1	0	0
Pfn1	1	0	0
App	1	0	0
Dnajc2	1	0	0
Hepacam2	1	0	0
Mum1l1	1	0	0
Abca15	1	0	0
Abo	1	0	0
Atp6v0e	1	0	0
Spp1	1	0	0
Nkain2	1	0	0
Rnf7	1	0	0
1700021F05Rik	1	0	0
Cap2	1	0	0
Snx6	1	0	0
Nup85	1	0	0
Cfh	1	0	0
Olfr986	1	0	0
Fuz	1	0	0
Snf8	1	0	0
Csnk1a1	1	0	0
Tcfe2a	1	0	0
Hhip	1	0	0
Sox5	1	0	0
Mib1	1	0	0
Mtmr7	1	0	0
Thap2	1	0	0
Zfp92	1	0	0
Rbj	1	0	0
Fgfr1op	1	0	0
Olfr541	1	0	0
Ciapin1	1	0	0
B230317C12Rik	1	0	0
Olfr1113	1	0	0
Casp8ap2	1	0	0
5930416I19Rik	1	0	0
Ythdf3	1	0	0
Tubb2a	1	0	0
Gpr109a	1	0	0
Abtb2	1	0	0
P140	1	0	0
Prkce	1	0	0
Sfrs2	1	0	0
Ccdc40	1	0	0
Tomm70a	1	0	0
Hadhb	1	0	0
Gnb2	1	0	0
Ap3s2	1	0	0
Mrpl10	1	0	0
Ksr1	1	0	0
Tmem167	1	0	0
Kif20b	1	0	0
Adcy8	1	0	0
Vps37b	1	0	0
BC029214	1	0	0
Zfp157	1	0	0
2610002D18Rik	1	0	0
Xirp2	1	0	0
Tas2r116	1	0	0
LOC666244	1	0	0
Tex261	1	0	0
Ssr4	1	0	0
Cdc6	1	0	0
Rpl21	1	0	0
Cep72	1	0	0
Nomo1	1	0	0
Tbc1d20	1	0	0
1500002O20Rik	1	0	0
Cuta	1	0	0
Olfr954	1	0	0
Zfp36l3	1	0	0
Map3k7ip2	1	0	0
Itpkc	1	0	0
Wdr46	1	0	0
Hist1h2bf	1	0	0
Plcz1	1	0	0
Inpp5f	1	0	0
Clec7a	1	0	0
Tagap1	1	0	0
Dmd	1	0	0
Olfr923	1	0	0
Mpdu1	1	0	0
Stard3nl	1	0	0
Sepw1	1	0	0
Slc36a1	1	0	0
Fbxo5	1	0	0
Ufc1	1	0	0
BC055324	1	0	0
Tle6	1	0	0
Sbp	1	0	0
Uqcrh	1	0	0
Scn1b	1	0	0
Thsd4	1	0	0
Cox5b	1	0	0
Uap1l1	1	0	0
Trim62	1	0	0
Tor1b	1	0	0
Adck4	1	0	0
Neu3	1	0	0
Sip1	1	0	0
Brd2	1	0	0
Cpb1	1	0	0
Hist1h2bg	1	0	0
Lars	1	0	0
Akap8l	1	0	0
Scyl2	1	0	0
6030498E09Rik	1	0	0
Mgst1	1	0	0
Iars2	1	0	0
Enoph1	1	0	0
Cyp4f17	1	0	0
Jun	1	0	0
Cd68	1	0	0
Nap1l3	1	0	0
Lrrn3	1	0	0
Usp14	1	0	0
Enah	1	0	0
Chic1	1	0	0
Mkln1	1	0	0
Bri3bp	1	0	0
Cep164	1	0	0
Nat12	1	0	0
Rpl12	1	0	0
Lrrc41	1	0	0
Fyco1	1	0	0
Cotl1	1	0	0
V1rc7	1	0	0
Cldn18	1	0	0
Zfp820	1	0	0
Ankrd10	1	0	0
Tnfrsf13b	0	1	0
Mtmr10	0	1	0
Sorbs3	0	1	0
Pcdh1	0	1	0
Mon1b	0	1	0
1110008J03Rik	0	1	0
Calcr	0	1	0
Oog4	0	1	0
Bscl2	0	1	0
Ankk1	0	1	0
Cept1	0	1	0
Psmd11	0	1	0
Rhox2a	0	1	0
Ccdc5	0	1	0
Glrx2	0	1	0
V1re5	0	1	0
Ggh	0	1	0
Lrat	0	1	0
Fzd5	0	1	0
Neil1	0	1	0
Pitpnm3	0	1	0
Cend1	0	1	0
Pmm1	0	1	0
Olfr544	0	1	0
Coch	0	1	0
Adam23	0	1	0
Snf1lk	0	1	0
Olfr77	0	1	0
EG634650	0	1	0
Klra23	0	1	0
5330417C22Rik	0	1	0
Pcbd2	0	1	0
Vmn2r24	0	1	0
Olfr862	0	1	0
Gabra1	0	1	0
Apol7c	0	1	0
Eef1g	0	1	0
Mterfd3	0	1	0
Atp7b	0	1	0
Ccdc71	0	1	0
EG406223	0	1	0
Agr3	0	1	0
Tex19.1	0	1	0
4831426I19Rik	0	1	0
Stx8	0	1	0
Crabp2	0	1	0
D730039F16Rik	0	1	0
Rhox3a	0	1	0
Mlf2	0	1	0
Lrrc29	0	1	0
Grinl1a	0	1	0
Zbtb22	0	1	0
Lonrf3	0	1	0
Ddx42	0	1	0
Lta4h	0	1	0
Rab11b	0	1	0
Mbl2	0	1	0
Lipk	0	1	0
Rgl1	0	1	0
Syt9	0	1	0
Fgg	0	1	0
Ep300	0	1	0
Klhl31	0	1	0
Ndufb3	0	1	0
Hs3st2	0	1	0
Cyp21a1	0	1	0
Olfr1341	0	1	0
Ldb3	0	1	0
Rnf168	0	1	0
Gm962	0	1	0
Olfr1509	0	1	0
H2-Q10	0	1	0
Plekhb2	0	1	0
Tcfec	0	1	0
Gclm	0	1	0
2410002O22Rik	0	1	0
Mcat	0	1	0
Olfr1451	0	1	0
Ccdc68	0	1	0
EG238395	0	1	0
Hr	0	1	0
Sva	0	1	0
Vmn2r15	0	1	0
Lrfn4	0	1	0
Olfr1161	0	1	0
Freq	0	1	0
2810422O20Rik	0	1	0
Olfr976	0	1	0
Sh3glb1	0	1	0
Prickle3	0	1	0
Lctl	0	1	0
Phf10	0	1	0
Srp68	0	1	0
Zbtb17	0	1	0
Gpr146	0	1	0
Olfr373	0	1	0
D430028G21Rik	0	1	0
X99384	0	1	0
Olfr633	0	1	0
Wdr78	0	1	0
Hist1h3c	0	1	0
Olfr270	0	1	0
Cav3	0	1	0
Olfr1024	0	1	0
Papss2	0	1	0
Morn1	0	1	0
Usp30	0	1	0
Mmp16	0	1	0
Olfr735	0	1	0
Cldn19	0	1	0
Cyhr1	0	1	0
Rb1	0	1	0
4930404N11Rik	0	1	0
BC051019	0	1	0
Tmem47	0	1	0
Ccdc28b	0	1	0
Xlr3a	0	1	0
Abcb6	0	1	0
Krt15	0	1	0
Ugt2a1	0	1	0
Olfr1079	0	1	0
Dhcr7	0	1	0
Zik1	0	1	0
Oaz3	0	1	0
Asgr2	0	1	0
Trim72	0	1	0
Bpil3	0	1	0
Tomm22	0	1	0
Gtpbp1	0	1	0
2400001E08Rik	0	1	0
Cdca2	0	1	0
Prok1	0	1	0
Uba1	0	1	0
Atp6ap1	0	1	0
OTTMUSG00000008445	0	1	0
Olfr328	0	1	0
Oas1b	0	1	0
Leng9	0	1	0
Rnf146	0	1	0
Olfr998	0	1	0
Cacnb4	0	1	0
1700013B16Rik	0	1	0
Psmb10	0	1	0
Psmd5	0	1	0
Tspan31	0	1	0
Jph3	0	1	0
Fscn2	0	1	0
5033414D02Rik	0	1	0
D16H22S680E	0	1	0
Olfr1361	0	1	0
Capn3	0	1	0
Tmem86a	0	1	0
Cd79b	0	1	0
Josd1	0	1	0
Cpne2	0	1	0
Kcnv1	0	1	0
Dnaja3	0	1	0
Crygn	0	1	0
Mllt4	0	1	0
Sltm	0	1	0
Avpr2	0	1	0
BC068110	0	1	0
Olfr497	0	1	0
Kcne2	0	1	0
Fzd1	0	1	0
Tpsg1	0	1	0
Myf6	0	1	0
Tube1	0	1	0
Dcpp1	0	1	0
Rmi1	0	1	0
Lman2	0	1	0
Crnn	0	1	0
Trim23	0	1	0
Tcf12	0	1	0
Dtd1	0	1	0
Clptm1	0	1	0
Smarcd3	0	1	0
Arhgdib	0	1	0
Tmem179	0	1	0
Tnfrsf17	0	1	0
Ints8	0	1	0
Olfr917	0	1	0
Palm2	0	1	0
Uprt	0	1	0
B4galt3	0	1	0
Prkcz	0	1	0
Fads2	0	1	0
Olfr427	0	1	0
Sepx1	0	1	0
1500032D16Rik	0	1	0
Cd226	0	1	0
Gm694	0	1	0
Rps27a	0	1	0
Zfp609	0	1	0
9430069J07Rik	0	1	0
OTTMUSG00000010328	0	1	0
Has1	0	1	0
Nadsyn1	0	1	0
Asf1a	0	1	0
Hps3	0	1	0
Olfr186	0	1	0
Snapc4	0	1	0
Popdc3	0	1	0
Sbk1	0	1	0
1700020O03Rik	0	1	0
2310057M21Rik	0	1	0
Rps17	0	1	0
Pgm2l1	0	1	0
Aatf	0	1	0
4833424O15Rik	0	1	0
Pcna	0	1	0
Vmn2r74	0	1	0
Nfyb	0	1	0
Samd7	0	1	0
[truncated: 2,936 more rows]
